# Supplementary material for: Prevalence and Genetic Characterization of Giardia duodenalis and Blastocystis spp. in Black Goats in Shanxi Province, North China: From a Public Health Perspective
Source: Animals (Basel). 2024 Jun 17;14(12):1808. doi: 10.3390/ani14121808 (PMC11201008; doi:10.3390/ani14121808)
Supplement: Supplementary file 1 [file animals-14-01808-s001.zip]

Archive with 5 entries (5 files):
- Table S3.pdf
- Table S4.pdf
- Table S5.pdf
- Table S1.pdf
- Table S2.pdf
